# Supplementary material for: Hypersensitivity pneumonitis associated with home mold exposure: A retrospective cohort analysis
Source: PLoS One. 2025 May 8;20(5):e0323093. doi: 10.1371/journal.pone.0323093 (PMC12061107; doi:10.1371/journal.pone.0323093)
Supplement: S1 File — (XLSX) [file pone.0323093.s001.xlsx]

## Sheet: Sheet1
HP_Dx_Prob	AgeatILDDx	MaleGender	ethnicity	SmokingStatus	SmokingPackYear	AntigenIdentified	exp_removal_attempt	exp_removal_contribute	Antigen removed	MedatRemoval	MedChangeat Remoal	DateRemoved	preFVC date	preremovalFVC	post FVC date	postremovalFVC	Ctemphysema	ImprovedO2reqPostRemoval	ImprovedImagingPostRemoval	Antigen	AntigenAvian	AntigenMold	AntigenOther	AntigenTotal	AntigenLiveBird	AntigenFeather	Bronchdone	HomeMold	HP pane	Mold inspection	Mold description	Mold description	Moved 1 or remediate 2	BALLymphDone	BAL_Lobe	BALDate	BALLymph%	BAL20	BAL30	TBBxdone	TBBxDiagnosticHP	TBBxgranulomaGC	TBBxGranulomas	TBBxAirwaycentric	TBBxinterstitialinflamm	TBBxOP	Tbbxother	UIPcategoryconsensus	CTFibrosis
1	32	1	1	0	0	1	0	1	1					no pre pfts						mold	0	1	0	1	0	0	1	1		1	Mold in crawl space of home under pier and beam foundation	I think the most likely etiologic agent was mold in the crawl space of his former house as described above. Type of foundation: Pier and Beam Date of crawl space inspection: 02/15/17 Condition of crawl space: Mold (3 access port - closets in the house)	1	0						1	0	1	1	0	0	0		inconsistent	0
1	60	0	1	1	88	1	0	1	1	pred 10	0	2016-11-25	2016-11-18	64	2017-02-15	55				mold	0	1	0	1	0	0	0	1	0	0	Slow pipe leak in the bathroom that caused water damage and mold in the walls and carpet of bathroom, closet, bedroom, and bathroom.	Her previous apartment did have water damage, there was a slow leak in the bathroom that caused water damage in the bathroom, closet, and bedroom. The carpet had mold in the fibers and under the pad. The walls had water stains and visible mold. She lived in this apartment for about 2 years (she moved in about 1 year prior to her onset of symptom). They moved out of this apartment in November 2016.	1	0						0								inconsistent	1
1	66	0	1	0	0	1	0													mold in home	0	1	0	1	0	0	0	1	0	1	Roof leak which led to wet walls and visible mold in multiple rooms. House also had an ac leak leading to damage in the ceiling with visible mold. Also had rotted wood floor in the bathroom as well as visible mold in the dry wall near the shower	Roof leak which got walls wet, warped spaces, +visible mold, +musty odors. Leak fixed but the interior damage wasn't repaired. In the current house, had an ac leak leading to damage to one place in the ceiling with visible mold. This wasn't repaired until last year. Also had rotted wood floor in the bathroom that was fixed this year. +other visible mold or mildew in the shower that still hasn't b…	1	0						0								inconsistent	1
3	46	0	1	0	0	1	0													bird and mold	1	1	0	2	1	0	1	1		0	House had mold in crawl space and growing up the walls from a washing machine leak and roof leak in multiple rooms.	Hous ehad water leaks and water damage, including mold in the crawl space and growing up the walls. This house was built in the 1950s; it is on a concrete slab, however, it has had a significant water damage in the past. They had a washing machine leak, which led to the wall getting wet and this has not been remediated. The carpet was replaced eventually. She also notes some water staining on sev…	1	1			89	1	1	1	0							inconsistent	1
1	72	1	1	1	40	1														bird and mold	1	1	0	2	1	0	0	1	0	1	Found mold in the AC system and he has since had the whole system including the duct work changed out.	mold in AC ducts. He did find mold in the AC system and he has since had the whole system including the duct work changed out.	2	0						0								def	3
1	66	1	1	1	1.25	1															0	1	0	1	0	0	1	1		1	Water damage from leaks from pipes in the walls to multiple rooms	There was water damage to the home about 15 years ago from leaks from pipes in the walls to multiple rooms which was never remediated.	1	1			6	0	0	1	0		0	0	1	1		incons	2
1	72	1	1	1		1															0	1	0	1	0	0	0	1	0	1	Previous water leak in their laundry room which shares a wall with the master bathroom leading to mold in both rooms. They noted mold around the baseboards within the bathroom. They had a company come out and removed that she rock and baseboards which revealed a significant amount of mold within the wall.	master bath and laudry room, + mold)--there was a previous water leak in their laundry room which shares a wall with the master bathroom. They noted mold around the baseboards within the bathroom in December 2018. They had a company come out and removed that she rock and baseboards which revealed a significant amount of mold within the wall. They removed all of the insulation and treated the stud…	2	0						0								poss	2
3	71	0	1	1		1															0	1	0	1	0	0	0	1	0	1	Crawlspace under pier and beam foundation was inspected when she was trying to sell her home and was found to have an extensive mold problem. The air conditioner registers run underneath the house and there was extension of the mold into the HVAC system.	09/02/19, her crawlspace was inspected when she was trying to sell her home and was found to have an extensive mold problem. The air conditioner registers run underneath the house and there was extension of the mold into the HVAC system.	1	0														poss	2
3	73	1	1	0		1															0	1	0	1	0	0	1	1	0	0	Endorses significant flooding/water damage around the windows leading to mold on the walls and carpet	Does endorse mold in the walls which was cleaned about 8-10 months ago, however has not inspected the sheet rock behind it. Has central AC with some dust on it, but no visible black mold. Endorses significant flooding/water damage around the windows which he had replaced about 1 year ago. Also had floor replaced which got soaked with water and warped. No birds or feather products. No hot tub usag…	2	1			58	1	1	1	1		1	1	1	1		incons	2
1	56	1	1	1	5	1	0													mold	0	1	0	1	0	0	0	1	0	0	Mold found under tiling in second bathroom, unclear water source	mold found under tiling in second bathroom, not yet further inspected or remediated		0						0								inconsistent	3
1	76	1	1	0	0	1	1	1												mold and feather	1	1	0	2	0	1	0	1	0	1	Air quality testing performed in his home and there was indoor mold suspected based on the testing. And inspection of his air conditioning system found the condenser had a leak that had resulted in the accumulation of mold near 1 of the intake vents. The patient had that unit completely removed and replaced with a newer model, in addition he had the air conditioner vents professionally cleaned th…	Air quality testing performed in his home and there was indoor mold suspected based on the testing. And inspection of his air conditioning system found the condenser had a leak that had resulted in the accumulation of mold near 1 of the intake vents. The patient had that unit completely removed and replaced with a newer model, in addition he had the air conditioner vents professionally cleaned th…	2	0						0								inconsistent	1
1	81	0	1	0	0	1	1	0												mold	0	1	0	1	0	0	0	1	0	1	Mold testing within their home. In the laundry room and bathroom they show elevated levels compared to the outdoor spaces.	Mold testing within their home. In the laundry room and bathroom they show elevated levels compared to the outdoor spaces.	2	0						0								inconsistent	2
3	41	1	4	0	0	1	0	0	1	0	0	2017-03-01	2016-12-08	73	2017-04-12	68				feather pillow and mold	1	1	0	2	0	1	1	1	0	1	Leak behind wall in shower found by a mold inspector. The shower was leaking from the shower into the closet. They fixed the leak that they discovered was related to poor seal work on the shower.	Leak behind wall in shower found by a mold inspector. The shower was leaking from the shower into the closet. They fixed the leak that they discovered was related to poor seal work on the shower.	2	1			81	1	1	1	1	1	1	0	1	0	0	inconsistent	0
2	49	1	1	0	0	1	1	0												mold	0	1	0	1	0	0	0	1	0	0	Pier and beam home with damp crawl space without confirmed mold. Visible mold along walls in several areas of the home, unclear water source	Pier and beam. Damp crawl space. House with very musty odors; Along walls in a couple places, there is mold buildup.		0						0								inconsistent	2
3	41	0	1	1	2	1	0													bird, mold	1	1	0	2	1	0	1	1	0	1	Visible mold on the sheet sheetrock above the water heater in the garage.	Their house was built in 2001, and they moved into this thousand in 2007. There had been a water leak in the garage after all that ran, and the husband notes that there is evidence of mold growing on the sheet sheetrock above the water heater in the garage.	2	0						1	0	0	0	0	1	1	0	inconsistent	3
3	62	0	1	0	0	1	0		1	pred 40	0	2016-02-15	2016-02-01	54	2016-04-12	84				mold in home	0	1	0	1	0	0	0	1	0	1	Mold on the window sills and excess condensation from humidity. There was also evidence for moisture on the HVAC system grill. Also they found the dryer exhaust was blowing into the wall cavity and behind that wall there was mold growth on the sheet rock. There was also some contamination on the wall around a dog door and they found evidence for prior water damage in the guest bath, possibly rela…	(+mold on the window sills and excess condensation from humidity. There was also evidence for moisture on the HVAC system grill. Also they found the dryer exhaust was blowing into the wall cavity and behind that wall there was mold growth on the sheet rock. There was also some contamination on the wall around a dog door and they found evidence for prior water damage in the guest bath, possibly re…	1	0														inconsistent	0
2	71	0	1	0	0	1	1													mold	0	1	0	1	0	0	1	1		1	Reports extensive water damage under the window in her living room where rain leaks into the home,. She recently had a formal inspection performed and there was extensive amounts of mold found under the window. She also had indoor air quality testing performed that showed elevation in indoor molds	She has had multiple issues with water damage in her current home. She has been living there for the last 34 years and as long as she can remember she has had leaks in the wall of the living room in her bedroom when it rains. The roof of her house does not have an overhanging in the gutters are undersized therefore when it rains the exterior walls of the house have a significant amount of water t…	2	1			76	1	1	1	0	0	0	0	1	0		inconsistent	1
3	68	1	1	0	0	1	1													mold	0	1	0	1	0	0	1	1		1	Visible mold in the walls of the front of the house only due to water intrusion when it rains. Central AC was replaced with mold in ductwork of AC	Type of water damage: Leaks (broken pipe in 2007 in wall of guest bedroom. found when they smelled it. Sheet rock wasn't replaced. Carpet got wet and that was replaced). Is there any visible mold, mildew or musty odors in the home?: Yes (near front of house only, no visible staining. requires water management as the entrance of the house is on a hill so the water has to be diverted). Central AC w…	2	1			4	0	0	1	1	1	1	0	1	1		indeterminate	1
3	60	0	1	0	0	1	0													bird and mold	1	1	0	2	1	0	0	1		0	Basement flooded with heavy rains and had visible mold in the walls	She lived in her previous home for 14 years. At home did have an issue with basement flooding and musty odors. There is no water damage in her current home		0						0								inconsistent	1
3	61	0	1	0	0	1	1	1												mold	0	1	0	1	0	0	1	1		0	Panel in RV leaked near recliner chairs and onto carpet, visible mold	Leaks (panel in RV leaked near recliner chairs and carpet wet, visible mold	1	1			66	1	1	1	1	1	1	0	1	0		inconsistent	1
3	71	1	1	1	20	1	1	1												mold	0	1	0	1	0	0	1	1	0	0	Window AC unit with extensive visible mold	he has removed his window AC unit that was discovered to have a lot of mold and replaced it with new unit	2	1			28	1	0	1	1	1	1	0	0	0	fibrosis	inconsistent	1
1	54	0	2	1	11	1	0													mold in home	0	1	0	1	0	0	1	1	0	0	Water constantly leaking into the floor of the house when it rains making carpet wet, visible mold on baseboards	there is water damage in the house and there is water constantly leaking into the floor of the house making carpet wet, mold on baseboards		0						1	0	0	0	0	0	1	0	inconsistent	3
1	69	0	3	1	15	1	1	1												mold	0	1	0	1	0	0	0	1	0	1	Visible mold on the walls in the den, no water source recorded	Yes (mold in the den was there for unknown amount of time)	2	0						0								incons	1
3	63	1	6	1	0.5	1	0													mold in home	0	1	0	1	0	0	1	1	0	0	Visible mold just inside the windows in his bedroom at his current apartment	The only concern right now is that he does have a little bit of visible mold inside the windows in his bedroom at his current apartment	1	0						1	0							inconsistent	1
1	63	0	1	1	80	1	1	0												mold and feather	1	1	0	2	0	1	0	1	0	0	She had been living in a apartment with considerable mold exposure, no water source recorded	She had been living in a apartment with considerable mold exposure for a year or so prior to that. She then moved in with her sister, who also had mold issues and musty odors in her home. For the last 2 years, she has moved to a different house, which has no continuing mold exposure issues.		0						0								incons	2
1	55	0	1	0	0	1	0													bird and mold	1	1	0	2	1	0	0	1	0	1	Visible mold throughout the kitchen, no water source recorded	The husband is working to remediate the mold in the kitchen	2	0						0								inconsistent	1
2	68	1	1	1	15	1	0													mold and feather pillows	1	1	0	2	0	1	1	1	0	0	Visible mold in HVAC system. There is also some black staining on the walls and carpet from unclear source	He recently had his vents cleaned and there is some concern for mold contamination of the system. There is also some black staining on the walls and carpet. He did have some water damage too when a water heater leaked. All the porous materials with that were replaced.	2	1			10	0	0	1	0		0	0	0	0	0	inconsistent	2
3	50	0	1	0	0	1	0		1	pred 30		2015-03-24	2015-03-24	71.5	2015-07-01	73				mold and feathers	1	1	0	2	0	1	1	1	0	1	Visible mold in crawl space and in AC unit in bedroom	Mold (+mold in some of the crawlspace but much of it wasn't accessible. He was able to get into only one part below the kitchen and saw a small amount of mold there on some of the floorboards. However, since then the rest of crawlspace can be accessed. Also, you think some of the air returns are inside the crawlspace and he couldn't inspect all of it. The AC unit for their bedroom had some mold o…	2	1			55	1	1	1	1	0	1	0	1	0	0	inconsistent	0
1	53	1	1	1	30	1	1	1												bird and mold	1	1	0	2	1	0	0	1	0	0	Visible mold in basement due to flooding	Yes, mold in basement. During the rainy part of the year the walk out basement smells musty but no visible mold. However, it does get wet on the concrete floor and the dry wall gets wet up a few inches.	1	0						0								inconsistent	1
3	79	0	1	1	30	1	1	1												mold	0	1	0	1	0	0	1	1	0	0	Her previous home, she lived in for about 20 years, and there was significant water damage and extensive mold in that environment. No water source or location recorded	Her previous home, she lived in for about 20 years, and there was significant water damage and extensive mold in that environment.	1	1			20	0	0	1	1	1	1	0	1	0		inconsistent	1
3	64	1	1	1	20	1	0													mold	0	1	0	1	0	0	1	1	0	0	Visible mold in part of the residence underneath an air duct	He found evidence of mold in part of the residence underneath an air duct, and the management had completely cleaned his residence, including cleaning out the air ducts, as well as removing all the mold that was apparent in his apartment.	2	1			65	1	1	0								inconsistent	2
3	67	0	1	0	0	1	0													mold	0	1	0	1	0	0	1	1	0	0	Visible mold in the hot water heater closet of her house. There had previously been a leak of the hot water heater, water was sprayed on the sheetrock which then developed into lots of black mold. The black mold was distributed throughout the house through the air conditioning system.	During that time, it was discovered that she had significant black mold growing in the hot water heater closet of her house. There had previously been a leak of the hot water heater, water was sprayed on the sheetrock which then developed into lots of black mold. The black mold was distributed throughout the house through the air conditioning system.	1	1			13	0	0	1	1	0	1	0	1	0	0	inconsistent	1
3	59	1	2	0	0	1	1	1												mold	0	1	0	1	0	0	1	1	0	1	Mold above the ceiling in the guest bedroom where the prior roof leak occurred	He had an inspector come to his house and he did find mold above the ceiling in the guest bedroom where the prior roof leak occurred. It was not remediated due to financial issues.	1	1			18	0	0	1	1	1	1	0	1	0		definite	1
1	51	0	3	0	0	1	0													feather and mold	1	1	0	2	0	1	1	1	0	0	Extensive mold in the home, no location or water source recorded	a prior water leak left a small area that had mold in her home.		1			9	0	0	1	0	0	0	0	0	0	0	incons	2
1	71	1	1	1	100	1	0													mold	0	1	0	1	0	0	0	1	0	0	Significant mold in the bathrooms that had been tiled over but not eliminated.	that point, the clinical suspicion of the the inciting environmental agent was mold exposure. Apparently, the house that they were living in had significant mold that had been tiled over but not eliminated. He and his wife moved out of the home and did not take any furniture, clothes, or furnishings with them	1	0						0								inconsistent	2
3	56	1	1	0	0	1	0													feather, mold	1	1	0	2	0	1	1	1	0	0	Flooding related to below slab leaks. This also led to cracks in the walls that has led to water intrusion and some roof leaks that persist. +water staining on the ceiling and +visible mold in a corner near the dog cage. 2 other floods not related to the crack, one related to a faucet but the flooring that got wet was slate. The baseboards swelled up and the dry wall got wet and neither have been…	Flooding (related to below slab leaks. This also led to cracks in the walls that has led to water intrusion and some roof leaks that persist. +water staining on the ceiling and +visible mold in a corner near the dog cage. 2 other floods not related to the crack, one related to a faucet but the flooring that got wet was slate. The baseboards swelled up and the dry wall got wet and neither have bee…	1	1			0	0	0	1	0							inconsistent	1
1	75	0	1	0	0	1	0	0												mold	0	1	0	1	0	0	0	1	0	0	Significant water damage and visible mold throughout her apartment	Her exposure history is significant for significant water damage and visible mold throughout her apartment		0						0								inconsistent	2
3	67	0	2	0	0	1	0	0												bird and mold	1	1	0	2	1	0	0	1	0	0	She had a toilet overflow in July 2015. She has mold in the wall under the stairs, which she noticed after they changed the flooring due to the toilet leak. There was also a broken pipe in the hot water heater connection to the sink, and the carpet was replaced but dry wall was not. She also has mold in her AC vents.	She had a toilet overflow in July 2015. This was cleaned with vacuums and fans. It affected the carpet, which was replaced with laminate flooring. She has mold in the wall under the stairs, which she noticed after they changed the flooring, and this was cleaned and painted over but dry wall was not replaced. There was also a broken pipe in the hot water heater connection to the sink, and the carp…		0						0								inconsistent	3
1	71	1	1	0	0	1	0		1	started pred taper		2011-07-31	2011-06-02	58	2011-09-08	88				mold in home	0	1	0	1	0	0	1	1	0	1	mold in condo; He had a major air conditioning leak 5 years ago. This created a major problem with mold in the ceiling	mold in condo; He had a major air conditioning leak 5 years ago. This created a major problem with mold in the ceiling which persisted for a few months before "full abatement" was achieved	2	1			16	0	0	1	1	0	1	0	1	1	0	inconsistent	1
1	75	0	1	1		1	1	1												bird, feather, mold	1	1	0	2	1	0	0	1	0	0	Washroom leak, kitchen and sink leak, leading to visible mold in walls and air ducts	exposures in home over last several years (washroom leak, kitchen and sink leak, brown buildup in air ducts, musty odor	2	0						0								incons	3
1	70	1	1	1	20	1	1	1												mold	0	1	0	1	0	0	0	1	0	0	Roof leaks leading to visible mold in the home	Nebraska - in current home 2 years. Built in around 1900. Has had roof leaks before and since he has lived there. Has had repairs but leak has recurred. No visible mold. No pipes bursting. In prior home, had leaks and saw mold. Never had that repaired	1	0						0								incons	2
2	54	0	1	0	0	1	0													mold	0	1	0	1	0	0	1	1	0	0	Visible mold from dishwasher leak in the kitchen and pipe leak in the bathroom	His home was built in 1996 and he has lived there since 2003. There was mold noted under the bathroom and water damage in the kitchen. The dishwasher leaked and the cabinets were replaced due to black mold. There are no indoor hot tubs in his house.		1			0	0	0	1	1	1	1	0	1	0	0	indeterminate	3
1	63	1	4	0	0	1	1	1												mold	0	1	0	1	0	0	0	1	0	0	Central air conditioning in the apartment had visible mold	Central air conditioning had visible mold in the apartment	1	0						0								indeterminate	2
1	67	0	1	1	10	1	0													mold in home	0	1	0	1	0	0	0	1	0	0	Basement flooded often and had visible mold	Basement flooded often and had visible mold	1	0						0								inconsistent	2
1	70	0	2	0	0	1	1	1	1			no pre pfts								mold	0	1	0	1	0	0	0	1	0	0	Water damage in the home to the kitchen under the sink due to a leaking pipe, leak in the roof previously that leaked down the wall and was not remediated, and a toilet seat in the main bathroom that was not installed properly and was looking under the tile. Visible mold in the kitchen and bathroom.	Water damage in the home to the kitchen under the sink due to a leaking pipe, leak in the roof previously that leaked down the wall and was not remediated, and a toilet seat in the main bathroom that was not installed properly and was looking under the tile. Visible mold in the kitchen and bathroom.	2	0						0								incons	0
1	48	0	2	0	0	1	0													mold	0	1	0	1	0	0	1	1	0	0	She has noted that when it rains, water penetrates behind the wall and there is visible mold	She has noted that when it rains, water penetrates behind the wall and there is visible mold		0						1	0							incons	1
1	76	0	1	0	0	1	1	1	1			no pre pfts								feather and mold	1	1	0	2	0	1	0	1	0	0	HVAC unit completely covered with mold	HVAC unit completely covered with mold	2	0						0								inconsistent	1
2	39	1	1	0	0	1	0		1	0	0	2/20/214	2014-02-19	45	2014-06-06	47				mold	0	1	0	1	0	0	1	1	0	0	Water damage with mold growing on the walls and leaking pipes in the walls.	Water damage with mold growing on the walls and leaking pipes in the walls.	1	1			100	1	1	0								inconsistent	0
3	56	0	1	0	0	1	0													feather and mold	1	1	0	2	0	1	1	1	0	1	Significant mold problem in their home which required abatement, no further details given	Significant mold problem in their home which required abatement, no further details given		1			14	0	0	1	1	1	1	1	0	0	0	inconsistent	2
3	62	0	1	1	13	1	1	1												mold	0	1	0	1	0	0	0	1	0	1	Home was inspected and mold contamination of the HVAC system was confirmed	Home was inspected and mold contamination of the HVAC system was confirmed	2	0						0								incons	1
1	77	0	1	0	0	1														mold	0	1	0	1	0	0	0	1		1	Multiple leaks over the years. Mold found in multiple areas. She is in the process of moving. Environment was quite saturated accordingly to family and the home remediator that came to check it	Multiple leaks over the years. Mold found in multiple areas. She is in the process of moving. Environment was quite saturated accordingly to family and the home remediator that came to check it	1	0						0								inconsistent	1
3	82	0	1	0	0	1	1	0												mold	0	1	0	1	0	0	0	1	0	0	There has been water damage to the home. They also live on a pier and beam foundation. Visible mold in one of the bedrooms and on the interior of multiple windows	There has been water damage to the home. They also live on a pier and beam foundation. Visible mold in one of the bedrooms and on the interior of multiple windows	2	0						0								indeterminate	2
3	56	0	2	0	0	1	1	1												mold	0	1	0	1	0	0	0	1	0	0	Apartment roof leaked into the bedroom where there was visible mold	Apartment roof leaked into the bedroom where there was visible mold	1	0						0								probable	1
3	69	0	1	1	15	1	1	0												mold	0	1	0	1	0	0	0	1	0	1	Mold remediated from bedroom, no water source recorded	Mold remediated from bedroom, no water source found	2	0						0								probable	2
26	62.8519	22	43	22																										22			21	20				9	8	23
5	11.2609		6
23			2
			2
			0
			1
[truncated: 367 more columns]

## Sheet: Key
throw out no=0, yes=1, incomplete=2
Diagnosis;IPF 1, HP 2, ctd-ild 3, ipaf 4, unclassifiable 5, drug 6, ippfe 7, DIP or RBILD 8, idiopathic NSIP 9, COP 10, idiopathic bronchiolitis 11, pneumoconiosis 12, other 13
DOB=date of birth
dateofILDDx=date of ild diagnosis
days at ild dx = calculated value													ENA PANEL
age at ild dx = calculated value													anti Ro, anti La, anti Sm, anti RNP, anti Jo 1, anti Scl 70, anti centromere
rounded age = calculated value
Male Gender;F=0;M=1
ethnicity;white=1;AA=2;hispanic=3;Asian=4;other=5;unknown=6
SmokingStatusatDx;never=0;former=1;current=2
BaselineFVC# = absolute value FVC at ILD dx
BaselineFVC%=%predicted fvc at ild dx
BaselineDLCO# = absolute value DLCO at ILD dx
BaselineDLCO%=%pred DLCO at ild dx
Bronch;no=0;yes=1
Tbbx;no=0;yes=1
SLB;no=0,yes=1
Fibrosis? (none=0, mild=1, moderate=2, severe=3)
Irregular Reticulation (no=0, yes=1)
Traction Bronchiectasis (no=0, yes=1)
Honeycombing (no=0, yes=1)
Expiratory Views (no=0, yes=1)
Define Category (Definite=0, Possible=1, Inconsistent=2)
Upper/Mid Lung Zone Predominance (no=0, yes=1,nonfibrotic=2)
Peribronchovascular Predominance (no=0, yes=1)
Extensive Ground Glass (>reticular abnormality) (no=0, yes=1)
Profuse Micronodules (bilateral, predominant upper lobes) (no=0, yes=1)
Discrete Cysts (multiple, bilateral, away from areas of honeycombing) (no=0, yes=1)
Diffuse mosaic perfusion/air trappin (bilateral in 3 or more lobes) (no=0, yes=1)
Consolidation in bronchopulmonary segments/lobes (no=0, yes=1)
Distribution lower = 1, mid=2, upper=3, diffuse=4, nonfibrotic=5
Dyspnea and cough no=0,yes=1
ANA neg=0, pos=1
Transplant no=0, yes=1
HP dx prob moderate=1; high=2;definite = 3; low =4; not excluded =5
scan features HP; indetermiante = 1; compatible =2; typical = 3
SLB_HP_class indeterminate = 1; probable = 2; HP =3
Mold remediation method: 1 moving, 2 remediation
